# Supplementary material for: Data on alveolar mandibular bone thickness in Class I skeletal patient with bimaxillary protrusion
Source: Data Brief. 2021 Oct 7;39:107423. doi: 10.1016/j.dib.2021.107423 (PMC8531539; doi:10.1016/j.dib.2021.107423)
Supplement: Supplementary file 1 [file mmc1.xlsx]

## Sheet: Sheet2
No	Sex	Before Retraction						After Retraction						Differences
		C'-C	P-B	B'-P'	S-A	S'-A	BR	C'-C	P-B	B'-P'	S-A	S'-A	BR	C'-C	P-B	B'-P'	S-A	S'-A	BR
1	Female	5.26	1.64	4.84	6.45	8.15	2.53	4.29	3.95	5.76	5.76	9.46	0.32	0.97	-2.31	-0.92	0.69	-1.31	2.21
2	Female	5.91	17.57	3.4	10.98	9.38	3.69	5.36	11.45	4.28	9.96	8.75	1.68	0.55	6.12	-0.88	1.02	0.63	2.01
3	Male	5.58	5.36	10.01	6.45	10.09	3.69	4.74	9.53	8.92	6.98	9.72	2.07	0.84	-4.17	1.09	-0.53	0.37	1.62
4	Female	6.2	11.75	9.7	5.76	9.87	4.38	4.03	7.6	5.26	6.53	8.35	1.25	2.17	4.15	4.44	-0.77	1.52	3.13
5	Female	5.36	10.73	5.26	15.16	8.39	4.38	4.29	9.71	5.62	15.01	8.9	2.94	1.07	1.02	-0.36	0.15	-0.51	1.44
6	Female	4.1	4.89	5.95	11.45	10.21	4.63	4.86	2.61	6.52	12.81	9.85	1.92	-0.76	2.28	-0.57	-1.36	0.36	2.71
7	Male	0.461	6.71	12.8	4.66	7.59	5.07	0.447	5.87	4.64	6.76	8.37	2.84	0.014	0.84	8.16	-2.1	-0.78	2.23
8	Male	5.57	3.92	6.37	6.43	9.76	5.77	4.88	4.98	6.37	7.12	9.61	2.61	0.69	-1.06	0	-0.69	0.15	3.16
9	Female	5.67	6.22	9.22	6.54	8.69	5.99	5.07	8.29	8.8	5.95	9.71	3.3	0.6	-2.07	0.42	0.59	-1.02	2.69
10	Male	7.94	9.01	5.57	15.87	9.02	6.01	5.91	7.21	7.13	14.83	7.8	3.67	2.03	1.8	-1.56	1.04	1.22	2.34
11	Female	4.12	4.7	11.66	14.82	8.79	6.47	3.8	10.14	4.7	10.7	6.25	4.86	0.32	-5.44	6.96	4.12	2.54	1.61
12	Female	4.3	3.56	2.43	6.72	5.29	6.49	3.83	2.76	3.42	5.91	4.91	3.77	0.47	0.8	-0.99	0.81	0.38	2.72
13	Female	4.75	3.1	3.47	5.93	6.35	6.57	4.66	2.33	2.16	4.04	3.99	4.38	0.09	0.77	1.31	1.89	2.36	2.19
14	Female	4.84	1.61	1.28	2.97	2.98	7.38	4.15	1.38	1.48	2.59	2.12	5.07	0.69	0.23	-0.2	0.38	0.86	2.31
15	Female	4.33	2.61	2.22	5.68	3.7	7.43	4.12	2.13	2.95	4.37	4.43	5.76	0.21	0.48	-0.73	1.31	-0.73	1.67
16	Female	4.54	2.48	2.69	6.8	5.37	7.56	3.52	1.96	2.47	5.15	4.69	3.69	1.02	0.52	0.22	1.65	0.68	3.87
17	Female	4.67	2.79	2.82	4.05	5.14	7.66	4.36	2.02	2.19	3.69	4.15	6.24	0.31	0.77	0.63	0.36	0.99	1.42
18	Male	5.3	12.81	6.55	13.15	8.15	7.83	4.75	6.42	7.93	12.75	9.17	4.17	0.55	6.39	-1.38	0.4	-1.02	3.66
19	Female	6.33	5.37	3.69	10.3	9.33	9.13	4.86	3.51	5.63	8.74	9.5	6.75	1.47	1.86	-1.94	1.56	-0.17	2.38
20	Female	5.1	8.06	5.39	9.5	9.76	9.91	4.37	6.18	3.94	9.07	7.02	5.53	0.73	1.88	1.45	0.43	2.74	4.38
21	Female	3.94	7.06	2.06	4.25	5.39	10.38	3.83	5.21	4.56	8.2	6.2	5.64	0.11	1.85	-2.5	-3.95	-0.81	4.74
22	Male	4.29	2.45	2.27	5.72	6.53	18.03	3.63	3.83	3.1	6.08	6.65	6	0.66	-1.38	-0.83	-0.36	-0.12	12.03
													Average	0.672909	0.696818	0.537273	0.301818	0.378636	3.02364
